# Supplementary material for: Classification of SARS-CoV-2 sequences as recombinants via a pre-trained CNN and identification of a mathematical signature relative to recombinant feature at Spike, via interpretability
Source: PLoS One. 2024 Aug 26;19(8):e0309391. doi: 10.1371/journal.pone.0309391 (PMC11346643; doi:10.1371/journal.pone.0309391)
Supplement: S1 Appendix — (ZIP) [file pone.0309391.s001.zip]

Archive with 2 entries (2 files):
- S1_appendix.tex
- S1_appendix.pdf
