# Supplementary material for: Classification of SARS-CoV-2 sequences as recombinants via a pre-trained CNN and identification of a mathematical signature relative to recombinant feature at Spike, via interpretability
Source: PLoS One. 2024 Aug 26;19(8):e0309391. doi: 10.1371/journal.pone.0309391 (PMC11346643; doi:10.1371/journal.pone.0309391)
Supplement: S1 Appendix — (ZIP) [file pone.0309391.s001.zip › S1_appendix.tex]

\documentclass{article}
%\usepackage{amsmath, amssymb, graphicx} % Añade los paquetes necesarios

\usepackage[top=0.85in,left=1in,footskip=0.75in]{geometry}

% Mis librerías:
%\usepackage{unsrtnat}
%\usepackage[square,comma]{natbib}
\usepackage{amsmath,amssymb,amsfonts}
\usepackage{algorithmic}
\usepackage{graphicx}
\usepackage{rotating}
\usepackage{longtable}
\usepackage{float}
\usepackage{subfig}
\usepackage{textcomp}
\usepackage{pdflscape}
\usepackage{xcolor}
\usepackage{colortbl}
\definecolor{mygreen}{RGB}{192, 224, 192}


\begin{document}

%\section*{Apéndices}

%\appendix

\section*{S1 Appendix. Complete results per subsampling}
\label{sec:complete_results_per_subsampling} 

The results for each subsampling are presented in the following tables. The rows highlighted in green correspond to configurations with the highest test accuracy and a better balance between both categories.

In all cases, Learning Rate is 0.0001 and Batch Size is 52.

\begin{table}[H]%[h!]
\centering
\caption{Results in Subsampling 01 by the number of epochs. The configurations with 150 and 200 Epochs share optimal accuracy percentages in both categories. They exhibit the highest Test Accuracy values and the minimum inter-category SD. With the exception of the 10 and 25 Epoch configurations, which perform poorly compared to the other configurations, the rest demonstrate good accuracy rates.} 
\label{tab:subsamping_01_per_epochs}
\resizebox{12.5cm}{!}{
%\setlength{\tabcolsep}{3pt}
\begin{tabular}{| c | c | c | c | c | c|}
\hline
\multicolumn{6}{|c|}{\textbf{SUBSAMPLING 01}} \\ \hline
\textbf{Epochs} & \textbf{AUC} & \begin{tabular}{@{}c@{}}\textbf{Validation} \\ \textbf{Accuracy}\end{tabular} & \begin{tabular}{@{}c@{}}\textbf{Test} \\ \textbf{Accuracy}\end{tabular} & \begin{tabular}{@{}c@{}}\textbf{Confusion} \\ \textbf{Matrix}\end{tabular} & \begin{tabular}{@{}c@{}c@{}}\textbf{Inter} \\ \textbf{Category} \\ \textbf{SD}\end{tabular}\\ \hline
10  & 0.9071 & 86.26\%	& 84.03\% & \begin{tabular}{@{}c@{}}257 – 56\\44 – 269\end{tabular} & 8.49\\ \hline
25  & 0.9529 & 87.54\%	& 83.23\% & \begin{tabular}{@{}c@{}}294 – 19\\86 – 227\end{tabular} & 47.38\\ \hline
50  & 0.9735 & 93.29\%	& 93.13\% & \begin{tabular}{@{}c@{}}290 – 23\\20 – 293\end{tabular} & 2.12\\ \hline
75  & 0.9769 & 91.37\%	& 93.77\% & \begin{tabular}{@{}c@{}}287 – 26\\13 – 300\end{tabular} & 9.19\\ \hline
100  & 0.9786 & 94.41\%	& 94.89\% & \begin{tabular}{@{}c@{}}301 – 12\\20 – 293\end{tabular} & 5.66\\ \hline
\cellcolor{mygreen}150  & \cellcolor{mygreen}0.9818 & \cellcolor{mygreen}94.25\%	& \cellcolor{mygreen}96.01\% & \cellcolor{mygreen}\begin{tabular}{@{}c@{}}302 – 11\\14 – 299\end{tabular} & \cellcolor{mygreen}2.12\\ \hline
\cellcolor{mygreen}200  & \cellcolor{mygreen}0.9823 & \cellcolor{mygreen}94.57\%	& \cellcolor{mygreen}96.01\% & \cellcolor{mygreen}\begin{tabular}{@{}c@{}}302 – 11\\14 – 299\end{tabular} & \cellcolor{mygreen}2.12\\ \hline
250  & 0.9830 & 94.41\%	& 95.37\% & \begin{tabular}{@{}c@{}}301 – 12\\17 – 296\end{tabular} & 3.54\\ \hline
\end{tabular}
}
\end{table}

\begin{table}[H]%[h!]
\centering
\caption{Results in Subsampling 02 by the number of epochs. The highest test accuracy values are achieved at 150 and 250 Epochs, both exceeding 95\%. While the 150 Epoch configuration is slightly less balanced than the 250 Epoch one, we consider both configurations as optimal, with only 26 and 28 total errors in the test set.}
\label{tab:subsamping_02_per_epochs}
\resizebox{12.5cm}{!}{
%\setlength{\tabcolsep}{3pt}
\begin{tabular}{| c | c | c | c | c | c|}
\hline
\multicolumn{6}{|c|}{\textbf{SUBSAMPLING 02}} \\ \hline
\textbf{Epochs} & \textbf{AUC} & \begin{tabular}{@{}c@{}}\textbf{Validation} \\ \textbf{Accuracy}\end{tabular} & \begin{tabular}{@{}c@{}}\textbf{Test} \\ \textbf{Accuracy}\end{tabular} & \begin{tabular}{@{}c@{}}\textbf{Confusion} \\ \textbf{Matrix}\end{tabular} & \begin{tabular}{@{}c@{}c@{}}\textbf{Inter} \\ \textbf{Category} \\ \textbf{SD}\end{tabular}\\ \hline
10  & 0.8941 & 81.95\%	& 80.19\% & \begin{tabular}{@{}c@{}}213 – 100\\24 – 289\end{tabular} & 53.74\\ \hline
25  & 0.9371 & 89.94\%	& 85.46\% & \begin{tabular}{@{}c@{}}289 – 24\\67 – 246\end{tabular} & 30.41\\ \hline
50  & 0.9714 & 94.41\%	& 92.49\% & \begin{tabular}{@{}c@{}}279 – 34\\13 – 300\end{tabular} & 14.85\\ \hline
75  & 0.9684 & 93.77\%	& 92.33\% & \begin{tabular}{@{}c@{}}303 – 10\\38 – 275\end{tabular} & 19.80\\ \hline
100  & 0.9814 & 94.73\%	& 94.89\% & \begin{tabular}{@{}c@{}}298 – 15\\17 – 296\end{tabular} & 1.41\\ \hline
\cellcolor{mygreen}150  & \cellcolor{mygreen}0.9806 & \cellcolor{mygreen}94.57\%	& \cellcolor{mygreen}95.85\% & \cellcolor{mygreen}\begin{tabular}{@{}c@{}}303 – 10\\16 – 297\end{tabular} & \cellcolor{mygreen}4.24\\ \hline
200  & 0.9784 & 94.73\%	& 94.57\% & \begin{tabular}{@{}c@{}}293 – 20\\14 – 299\end{tabular} & 4.24\\ \hline
\cellcolor{mygreen}250  & \cellcolor{mygreen}0.9796 & \cellcolor{mygreen}95.05\%	& \cellcolor{mygreen}95.53\% & \cellcolor{mygreen}\begin{tabular}{@{}c@{}}298 – 15\\13 – 300\end{tabular} & \cellcolor{mygreen}1.41\\ \hline
\end{tabular}
}
\end{table}

\begin{table}[H]%[h!]
\centering
\caption{Results in Subsampling 03 by the number of epochs. The 200 Epoch configuration exhibits the optimal test accuracy value with a high balance between the two categories (Inter-Category SD lower than 1\%). These results are significantly better than those of the remaining configurations.}
\label{tab:subsamping_03_per_epochs}
\resizebox{12.5cm}{!}{
%\setlength{\tabcolsep}{3pt}
\begin{tabular}{| c | c | c | c | c | c |}
\hline
\multicolumn{6}{|c|}{\textbf{SUBSAMPLING 03}} \\ \hline
\textbf{Epochs} & \textbf{AUC} & \begin{tabular}{@{}c@{}}\textbf{Validation} \\ \textbf{Accuracy}\end{tabular} & \begin{tabular}{@{}c@{}}\textbf{Test} \\ \textbf{Accuracy}\end{tabular} & \begin{tabular}{@{}c@{}}\textbf{Confusion} \\ \textbf{Matrix}\end{tabular} & \begin{tabular}{@{}c@{}c@{}}\textbf{Inter} \\ \textbf{Category} \\ \textbf{SD}\end{tabular}\\ \hline
10  & 0.9224 & 84.66\%	& 82.11\% & \begin{tabular}{@{}c@{}}222 – 91\\21 – 292\end{tabular} & 49.50\\ \hline
25  & 0.9692 & 89.62\%	& 90.58\% & \begin{tabular}{@{}c@{}}277 – 36\\23 – 290\end{tabular} & 9.19\\ \hline
50  & 0.9745 & 93.93\%	& 92.33\% & \begin{tabular}{@{}c@{}}297 – 16\\32 – 281\end{tabular} & 11.31\\ \hline
75  & 0.9696 & 93.77\%	& 91.21\% & \begin{tabular}{@{}c@{}}295 – 18\\37 – 276\end{tabular} & 13.44\\ \hline
100  & 0.9812 & 95.37\%	& 94.57\% & \begin{tabular}{@{}c@{}}299 – 14\\20 – 293\end{tabular} & 4.24\\ \hline
150  & 0.9807 & 94.89\%	& 94.57\% & \begin{tabular}{@{}c@{}}301 – 12\\22 – 291\end{tabular} & 7.07\\ \hline
\cellcolor{mygreen}200  & \cellcolor{mygreen}0.9824 & \cellcolor{mygreen}95.21\%	& \cellcolor{mygreen}94.73\% & \cellcolor{mygreen}\begin{tabular}{@{}c@{}}297 – 16\\17 – 296\end{tabular} & \cellcolor{mygreen}0.71\\ \hline
250  & 0.9805 & 94.41\%	& 94.09\% & \begin{tabular}{@{}c@{}}301 – 12\\25 – 288\end{tabular} & 9.19\\ \hline
\end{tabular}
}
\end{table}

\begin{table}[H]%[h!]
\centering
\caption{Results in Subsampling 04 by the number of epochs. The 200 Epoch configuration achieves the highest test accuracy value. Although the Inter-Category SD is slightly higher than at 150 Epochs, the total of 28 errors compared to 31 errors in the case of 150 Epochs lead us to select this configuration as the best for this subsampling.}
\label{tab:subsamping_04_per_epochs}
\resizebox{12.5cm}{!}{
%\setlength{\tabcolsep}{3pt}
\begin{tabular}{| c | c | c | c | c | c |}
\hline
\multicolumn{6}{|c|}{\textbf{SUBSAMPLING 04}} \\ \hline
\textbf{Epochs} & \textbf{AUC} & \begin{tabular}{@{}c@{}}\textbf{Validation} \\ \textbf{Accuracy}\end{tabular} & \begin{tabular}{@{}c@{}}\textbf{Test} \\ \textbf{Accuracy}\end{tabular} & \begin{tabular}{@{}c@{}}\textbf{Confusion} \\ \textbf{Matrix}\end{tabular} & \begin{tabular}{@{}c@{}c@{}}\textbf{Inter} \\ \textbf{Category} \\ \textbf{SD}\end{tabular}\\ \hline
10  & 0.9039 & 88.18\%	& 83.23\% & \begin{tabular}{@{}c@{}}246 – 67\\38 – 275\end{tabular} & 20.51\\ \hline
25  & 0.9678 & 92.97\%	& 89.78\% & \begin{tabular}{@{}c@{}}286 – 27\\37 – 276\end{tabular} & 7.07\\ \hline
50  & 0.9784 & 94.57\%	& 93.45\% & \begin{tabular}{@{}c@{}}297 – 16\\25 – 288\end{tabular} & 6.36\\ \hline
75  & 0.9786 & 94.57\%	& 93.77\% & \begin{tabular}{@{}c@{}}295 – 18\\21 – 292\end{tabular} & 2.12\\ \hline
100  & 0.9769 & 94.25\%	& 92.49\% & \begin{tabular}{@{}c@{}}294 – 19\\28 – 285\end{tabular} & 6.36\\ \hline
150  & 0.9811 & 95.69\%	& 95.05\% & \begin{tabular}{@{}c@{}}302 – 11\\20 – 293\end{tabular} & 6.36\\ \hline
\cellcolor{mygreen}200  & \cellcolor{mygreen}0.9808 & \cellcolor{mygreen}96.17\%	& \cellcolor{mygreen}95.53\% & \cellcolor{mygreen}\begin{tabular}{@{}c@{}}304 – 9\\19 – 294\end{tabular} & \cellcolor{mygreen}7.07\\ \hline
250  & 0.9790 & 95.69\%	& 94.57\% & \begin{tabular}{@{}c@{}}303 – 10\\24 – 289\end{tabular} & 9.90\\ \hline
\end{tabular}
}
\end{table}

\begin{table}[H]%[h!]
\centering
\caption{Results in Subsampling 05 by the number of epochs. The configurations of 200 and 250 Epochs share the same test accuracy value, with a slight penalty in the inter-category standard deviation for 250 Epochs compared to 200 Epochs.}
\label{tab:subsamping_05_per_epochs}
\resizebox{12.5cm}{!}{
%\setlength{\tabcolsep}{3pt}
\begin{tabular}{| c | c | c | c | c | c |}
\hline
\multicolumn{6}{|c|}{\textbf{SUBSAMPLING 05}} \\ \hline
\textbf{Epochs} & \textbf{AUC} & \begin{tabular}{@{}c@{}}\textbf{Validation} \\ \textbf{Accuracy}\end{tabular} & \begin{tabular}{@{}c@{}}\textbf{Test} \\ \textbf{Accuracy}\end{tabular} & \begin{tabular}{@{}c@{}}\textbf{Confusion} \\ \textbf{Matrix}\end{tabular} & \begin{tabular}{@{}c@{}c@{}}\textbf{Inter} \\ \textbf{Category} \\ \textbf{SD}\end{tabular}\\ \hline
10  & 0.8755 & 84.35\%	& 79.23\% & \begin{tabular}{@{}c@{}}254 – 59\\71 – 242\end{tabular} & 8.49\\ \hline
25  & 0.9481 & 91.53\%	& 88.18\% & \begin{tabular}{@{}c@{}}268 – 45\\29 – 284\end{tabular} & 11.31\\ \hline
50  & 0.9486 & 92.49\%	& 85.30\% & \begin{tabular}{@{}c@{}}297 – 16\\76 – 237\end{tabular} & 42.43\\ \hline
75  & 0.9680 & 94.73\%	& 92.17\% & \begin{tabular}{@{}c@{}}285 – 28\\21 – 292\end{tabular} & 4.95\\ \hline
100  & 0.9613 & 93.93\%	& 90.58\% & \begin{tabular}{@{}c@{}}291 – 22\\37 – 276\end{tabular} & 10.61\\ \hline
150  & 0.9722 & 94.73\%	& 92.97\% & \begin{tabular}{@{}c@{}}293 – 20\\24 – 289\end{tabular} & 2.83\\ \hline
\cellcolor{mygreen}200  & \cellcolor{mygreen}0.9698 & \cellcolor{mygreen}95.53\%	& \cellcolor{mygreen}93.13\% & \cellcolor{mygreen}\begin{tabular}{@{}c@{}}294 – 19\\24 – 289\end{tabular} & \cellcolor{mygreen}3.54\\ \hline
\cellcolor{mygreen}250  & \cellcolor{mygreen}0.9732 & \cellcolor{mygreen}95.21\%	& \cellcolor{mygreen}93.13\% & \cellcolor{mygreen}\begin{tabular}{@{}c@{}}288 – 25\\18 – 295\end{tabular} & \cellcolor{mygreen}4.95\\ \hline
\end{tabular}
}
\end{table}

\begin{table}[H]%[h!]
\centering
\caption{Results in Subsampling 06 by the number of epochs. The 200 Epoch configuration is clearly the optimal one compared to the other configurations, both in terms of test accuracy values and, above all, Inter-Category SD.}
\label{tab:subsamping_06_per_epochs}
\resizebox{12.5cm}{!}{
%\setlength{\tabcolsep}{3pt}
\begin{tabular}{| c | c | c | c | c | c |}
\hline
\multicolumn{6}{|c|}{\textbf{SUBSAMPLING 06}} \\ \hline
\textbf{Epochs} & \textbf{AUC} & \begin{tabular}{@{}c@{}}\textbf{Validation} \\ \textbf{Accuracy}\end{tabular} & \begin{tabular}{@{}c@{}}\textbf{Test} \\ \textbf{Accuracy}\end{tabular} & \begin{tabular}{@{}c@{}}\textbf{Confusion} \\ \textbf{Matrix}\end{tabular} & \begin{tabular}{@{}c@{}c@{}}\textbf{Inter} \\ \textbf{Category} \\ \textbf{SD}\end{tabular}\\ \hline
10  & 0.8746 & 85.30\%	& 79.71\% & \begin{tabular}{@{}c@{}}257 – 56\\71 – 242\end{tabular} & 10.61\\ \hline
25  & 0.9390 & 89.30\%	& 87.22\% & \begin{tabular}{@{}c@{}}277 – 36\\44 – 269\end{tabular} & 5.66\\ \hline
50  & 0.9644 & 92.97\%	& 91.69\% & \begin{tabular}{@{}c@{}}290 – 23\\29 – 284\end{tabular} & 4.24\\ \hline
75  & 0.9665 & 93.93\%	& 92.17\% & \begin{tabular}{@{}c@{}}289 – 24\\25 – 288\end{tabular} & 0.71\\ \hline
100  & 0.9737 & 94.41\%	& 94.25\% & \begin{tabular}{@{}c@{}}299 – 14\\22 – 291\end{tabular} & 5.66\\ \hline
150  & 0.9744 & 93.93\%	& 93.93\% & \begin{tabular}{@{}c@{}}304 – 9\\29 – 284\end{tabular} & 14.14\\ \hline
\cellcolor{mygreen}200  & \cellcolor{mygreen}0.9782 & \cellcolor{mygreen}94.57\%	& \cellcolor{mygreen}94.57\% & \cellcolor{mygreen}\begin{tabular}{@{}c@{}}297 – 16\\18 – 295\end{tabular} & \cellcolor{mygreen}1.41\\ \hline
250  & 0.9788 & 94.73\%	& 94.25\% & \begin{tabular}{@{}c@{}}300 – 13\\23 – 290\end{tabular} & 7.07\\ \hline
\end{tabular}
}
\end{table}

\begin{table}[H]%[h!]
\centering
\caption{Results in Subsampling 07 by the number of epochs. The 150 and 200 configurations are the only ones that surpass 95\% test accuracy. Although the Inter-Category SD is high in both configurations, especially when compared to 100 Epochs, we consider that, in this subsampling, even though the accuracy between both categories is imbalanced, these configurations are the most stable in overall performance.}
\label{tab:subsamping_07_per_epochs}
\resizebox{12.5cm}{!}{
%\setlength{\tabcolsep}{3pt}
\begin{tabular}{| c | c | c | c | c | c |}
\hline
\multicolumn{6}{|c|}{\textbf{SUBSAMPLING 07}} \\ \hline
\textbf{Epochs} & \textbf{AUC} & \begin{tabular}{@{}c@{}}\textbf{Validation} \\ \textbf{Accuracy}\end{tabular} & \begin{tabular}{@{}c@{}}\textbf{Test} \\ \textbf{Accuracy}\end{tabular} & \begin{tabular}{@{}c@{}}\textbf{Confusion} \\ \textbf{Matrix}\end{tabular} & \begin{tabular}{@{}c@{}c@{}}\textbf{Inter} \\ \textbf{Category} \\ \textbf{SD}\end{tabular}\\ \hline
10  & 0.9108 & 84.50\%	& 83.55\% & \begin{tabular}{@{}c@{}}274 – 39\\64 – 249\end{tabular} & 17.68\\ \hline
25  & 0.9589 & 92.17\%	& 87.50\% & \begin{tabular}{@{}c@{}}299 – 14\\63 – 250\end{tabular} & 34.65\\ \hline
50  & 0.9795 & 93.93\%	& 94.57\% & \begin{tabular}{@{}c@{}}301 – 12\\22 – 291\end{tabular} & 7.07\\ \hline
75  & 0.9793 & 93.93\%	& 92.49\% & \begin{tabular}{@{}c@{}}311 – 2\\45 – 268\end{tabular} & 30.41\\ \hline
100  & 0.9813 & 94.89\%	& 92.97\% & \begin{tabular}{@{}c@{}}293 – 20\\24 – 289\end{tabular} & 2.83\\ \hline
\cellcolor{mygreen}150  & \cellcolor{mygreen}0.9824 & \cellcolor{mygreen}94.73\%	& \cellcolor{mygreen}95.37\% & \cellcolor{mygreen}\begin{tabular}{@{}c@{}}309 – 4\\25 – 288\end{tabular} & \cellcolor{mygreen}14.85\\ \hline
\cellcolor{mygreen}200  & \cellcolor{mygreen}0.9806 & \cellcolor{mygreen}94.73\%	& \cellcolor{mygreen}95.21\% & \cellcolor{mygreen}\begin{tabular}{@{}c@{}}305 – 8\\22 – 291\end{tabular} & \cellcolor{mygreen}9.90\\ \hline
250  & 0.9806 & 94.57\%	& 93.77\% & \begin{tabular}{@{}c@{}}297 – 16\\23 – 290\end{tabular} & 4.95\\ \hline
\end{tabular}
}
\end{table}

\begin{table}[H]%[h!]
\centering
\caption{Results in Subsampling 08 by the number of epochs. In this case, we consider the 150 and 200 Epoch configurations as the optimal ones due to their total hit rate in the test set, which is slightly superior to the 100 Epoch configuration, even though the Inter-Category SD is slightly lower.}
\label{tab:subsamping_08_per_epochs}
\resizebox{12.5cm}{!}{
%\setlength{\tabcolsep}{3pt}
\begin{tabular}{| c | c | c | c | c | c |}
\hline
\multicolumn{6}{|c|}{\textbf{SUBSAMPLING 08}} \\ \hline
\textbf{Epochs} & \textbf{AUC} & \begin{tabular}{@{}c@{}}\textbf{Validation} \\ \textbf{Accuracy}\end{tabular} & \begin{tabular}{@{}c@{}}\textbf{Test} \\ \textbf{Accuracy}\end{tabular} & \begin{tabular}{@{}c@{}}\textbf{Confusion} \\ \textbf{Matrix}\end{tabular} & \begin{tabular}{@{}c@{}c@{}}\textbf{Inter} \\ \textbf{Category} \\ \textbf{SD}\end{tabular}\\ \hline
10  & 0.9136 & 84.82\%	& 81.95\% & \begin{tabular}{@{}c@{}}235 – 78\\35 – 278\end{tabular} & 30.41\\ \hline
25  & 0.9461 & 85.78\%	& 81.63\% & \begin{tabular}{@{}c@{}}306 – 7\\108 – 205\end{tabular} & 71.42\\ \hline
50  & 0.9735 & 93.61\%	& 93.13\% & \begin{tabular}{@{}c@{}}290 – 23\\20 – 293\end{tabular} & 2.12\\ \hline
75  & 0.9714 & 93.93\%	& 93.77\% & \begin{tabular}{@{}c@{}}297 – 16\\23 – 290\end{tabular} & 4.95\\ \hline
100  & 0.9682 & 92.81\%	& 90.26\% & \begin{tabular}{@{}c@{}}272 – 41\\20 – 293\end{tabular} & 14.85\\ \hline
\cellcolor{mygreen}150  & \cellcolor{mygreen}0.9769 & \cellcolor{mygreen}91.05\%	& \cellcolor{mygreen}91.69\% & \cellcolor{mygreen}\begin{tabular}{@{}c@{}}275 – 38\\14 – 299\end{tabular} & \cellcolor{mygreen}16.97\\ \hline
\cellcolor{mygreen}200  & \cellcolor{mygreen}0.9754 & \cellcolor{mygreen}91.69\%	& \cellcolor{mygreen}91.69\% & \cellcolor{mygreen}\begin{tabular}{@{}c@{}}275 – 38\\14 – 299\end{tabular} & \cellcolor{mygreen}16.97\\ \hline
250  & 0.9739 & 93.93\%	& 93.29\% & \begin{tabular}{@{}c@{}}292 – 21\\21 – 292\end{tabular} & 0.00\\ \hline
\end{tabular}
}
\end{table}

\begin{table}[H]%[h!]
\centering
\caption{Results in Subsampling 09 by the number of epochs. In this case, we have chosen the 100 Epoch configuration as the optimal one due to its highest test accuracy value and lowest Inter-Category SD.}
\label{tab:subsamping_09_per_epochs}
\resizebox{12.5cm}{!}{
%\setlength{\tabcolsep}{3pt}
\begin{tabular}{| c | c | c | c | c | c |}
\hline
\multicolumn{6}{|c|}{\textbf{SUBSAMPLING 09}} \\ \hline
\textbf{Epochs} & \textbf{AUC} & \begin{tabular}{@{}c@{}}\textbf{Validation} \\ \textbf{Accuracy}\end{tabular} & \begin{tabular}{@{}c@{}}\textbf{Test} \\ \textbf{Accuracy}\end{tabular} & \begin{tabular}{@{}c@{}}\textbf{Confusion} \\ \textbf{Matrix}\end{tabular} & \begin{tabular}{@{}c@{}c@{}}\textbf{Inter} \\ \textbf{Category} \\ \textbf{SD}\end{tabular}\\ \hline
10  & 0.9324 & 83.55\%	& 86.58\% & \begin{tabular}{@{}c@{}}266 – 47\\37 – 276\end{tabular} & 7.07\\ \hline
25  & 0.9629 & 90.58\%	& 89.46\% & \begin{tabular}{@{}c@{}}295 – 18\\48 – 265\end{tabular} & 21.21\\ \hline
50  & 0.9735 & 86.10\%	& 93.13\% & \begin{tabular}{@{}c@{}}290 – 23\\20 – 293\end{tabular} & 2.12\\ \hline
75  & 0.9804 & 93.45\%	& 94.73\% & \begin{tabular}{@{}c@{}}301 – 12\\21 – 292\end{tabular} & 6.36\\ \hline
\cellcolor{mygreen}100  & \cellcolor{mygreen}0.9842 & \cellcolor{mygreen}94.89\%	& \cellcolor{mygreen}96.17\% & \cellcolor{mygreen}\begin{tabular}{@{}c@{}}305 – 8\\16 – 297\end{tabular} & \cellcolor{mygreen}5.66\\ \hline
150  & 0.9843 & 94.89\%	& 95.69\% & \begin{tabular}{@{}c@{}}307 – 6\\21 – 292\end{tabular} & 10.61\\ \hline
200  & 0.9845 & 94.89\%	& 95.53\% & \begin{tabular}{@{}c@{}}307 – 6\\22 – 291\end{tabular} & 11.31\\ \hline
250  & 0.9831 & 94.73\%	& 95.21\% & \begin{tabular}{@{}c@{}}304 – 9\\21 – 292\end{tabular} & 8.49\\ \hline
\end{tabular}
}
\end{table}

\begin{table}[H]%[h!]
\centering
\caption{Results in Subsampling 10 by the number of epochs. The optimal configuration is clearly 200 Epochs, as it is the only one to exceed 96\% test accuracy with low levels of Inter-Category SD.}
\label{tab:subsamping_10_per_epochs}
\resizebox{12.5cm}{!}{
%\setlength{\tabcolsep}{3pt}
\begin{tabular}{| c | c | c | c | c | c |}
\hline
\multicolumn{6}{|c|}{\textbf{SUBSAMPLING 10}} \\ \hline
\textbf{Epochs} & \textbf{AUC} & \begin{tabular}{@{}c@{}}\textbf{Validation} \\ \textbf{Accuracy}\end{tabular} & \begin{tabular}{@{}c@{}}\textbf{Test} \\ \textbf{Accuracy}\end{tabular} & \begin{tabular}{@{}c@{}}\textbf{Confusion} \\ \textbf{Matrix}\end{tabular} & \begin{tabular}{@{}c@{}c@{}}\textbf{Inter} \\ \textbf{Category} \\ \textbf{SD}\end{tabular}\\ \hline
10  & 0.8786 & 83.87\%	& 78.91\% & \begin{tabular}{@{}c@{}}268 – 45\\87 – 226\end{tabular} & 29.70\\ \hline
25  & 0.9525 & 89.62\%	& 84.98\% & \begin{tabular}{@{}c@{}}305 – 8\\86 – 227\end{tabular} & 55.15\\ \hline
50  & 0.9590 & 92.17\%	& 92.33\% & \begin{tabular}{@{}c@{}}286 – 27\\21 – 292\end{tabular} & 4.24\\ \hline
75  & 0.9703 & 92.33\%	& 93.93\% & \begin{tabular}{@{}c@{}}295 – 18\\20 – 293\end{tabular} & 1.41\\ \hline
100  & 0.9739 & 93.29\%	& 94.41\% & \begin{tabular}{@{}c@{}}303 – 10\\25 – 288\end{tabular} & 10.61\\ \hline
150  & 0.9726 & 93.45\%	& 94.89\% & \begin{tabular}{@{}c@{}}304 – 9\\23 – 290\end{tabular} & 9.90\\ \hline
\cellcolor{mygreen}200  & \cellcolor{mygreen}0.9728 & \cellcolor{mygreen}93.45\%	& \cellcolor{mygreen}95.05\% & \cellcolor{mygreen}\begin{tabular}{@{}c@{}}302 – 11\\20 – 293\end{tabular} & \cellcolor{mygreen}6.36\\ \hline
\cellcolor{mygreen}250  & \cellcolor{mygreen}0.9729 & \cellcolor{mygreen}93.77\%	& \cellcolor{mygreen}95.05\% & \cellcolor{mygreen}\begin{tabular}{@{}c@{}}302 – 11\\20 – 293\end{tabular} & \cellcolor{mygreen}6.36\\ \hline
\end{tabular}
}
\end{table}

\end{document}
