# Supplementary material for: Classification of SARS-CoV-2 sequences as recombinants via a pre-trained CNN and identification of a mathematical signature relative to recombinant feature at Spike, via interpretability
Source: PLoS One. 2024 Aug 26;19(8):e0309391. doi: 10.1371/journal.pone.0309391 (PMC11346643; doi:10.1371/journal.pone.0309391)
Supplement: S2 Appendix — (ZIP) [file pone.0309391.s002.zip › S2_appendix.tex]

\documentclass{article}
%\usepackage{amsmath, amssymb, graphicx} % Añade los paquetes necesarios

\usepackage[top=0.85in,left=1in,footskip=0.75in]{geometry}

% Mis librerías:
%\usepackage{unsrtnat}
%\usepackage[square,comma]{natbib}
\usepackage{amsmath,amssymb,amsfonts}
\usepackage{algorithmic}
\usepackage{graphicx}
\usepackage{rotating}
\usepackage{longtable}
\usepackage{float}
\usepackage{subfig}
\usepackage{textcomp}
\usepackage{pdflscape}
\usepackage{xcolor}
\usepackage{colortbl}
\definecolor{mygreen}{RGB}{192, 224, 192}


\begin{document}

%\section*{Apéndices}

%\appendix

\section*{S2 Appendix. Complete results per number of epochs}
\label{sec:complete_results_per_epochs} 


\begin{table}[H]
    \centering
    \caption{Results at 10 Epochs. Comparing to the entire test dataset (313 genomic spectrograms per category), the average test accuracy can be improved. The hit rate is low, and the inter-category standard deviation is high, indicating an excessive imbalance between the accuracy in both categories. This configuration likely suffers from a lack of training.}
\label{tab:10_epochs_complete}
    \begin{tabular}{|c|c|c|c|c|}
    \hline
        \multicolumn{5}{|c|}{\textbf{10 EPOCHS}} \\ \hline
        \textbf{SUBSAMPLING} & \begin{tabular}{@{}c@{}}\textbf{Non-rec.} \\ \textbf{Test Acc.}\end{tabular} & \begin{tabular}{@{}c@{}}\textbf{Non-rec.} \\ \textbf{Test Err.}\end{tabular} & \begin{tabular}{@{}c@{}}\textbf{Rec.} \\ \textbf{Test Acc.}\end{tabular} & \begin{tabular}{@{}c@{}}\textbf{Rec.} \\ \textbf{Test Err.}\end{tabular} \\ \hline
        SUB\_01 & 257 & 56 & 269 & 44 \\ \hline
        SUB\_02 & 213 & 100 & 289 & 24 \\ \hline
        SUB\_03 & 222 & 91 & 292 & 21 \\ \hline
        SUB\_04 & 246 & 67 & 275 & 38 \\ \hline
        SUB\_05 & 254 & 59 & 242 & 71 \\ \hline
        SUB\_06 & 257 & 56 & 242 & 71 \\ \hline
        SUB\_07 & 274 & 39 & 249 & 64 \\ \hline
        SUB\_08 & 235 & 78 & 278 & 35 \\ \hline
        SUB\_09 & 266 & 47 & 276 & 37 \\ \hline
        SUB\_10 & 268 & 45 & 226 & 87 \\ \hline
        \textbf{Avg.} & \textbf{249.2} & ~ & \textbf{263.8} & ~ \\ \hline
        \textbf{SD} & \textbf{20.16} & ~ & \textbf{22.44} & ~ \\ \hline
        \multicolumn{5}{|c|}{\textbf{Inter Category SD = 10.32}}\\ \hline
    \end{tabular}
\end{table}

\begin{table}[H]
    \centering
    \caption{Results at 25 Epochs. Similar to the previous case, this configuration is in need of improvement in terms of accuracy in both categories. It is particularly striking that there is a high imbalance between the accuracy of recombinants (which is also only 81\%) and non-recombinants, exceeding even 25 points. This configuration lacks sufficient training and is therefore not suitable.}
\label{tab:25_epochs_complete}
    \begin{tabular}{|c|c|c|c|c|c}
    \hline
        \multicolumn{5}{|c|}{\textbf{25 EPOCHS}} \\ \hline
        \textbf{SUBSAMPLING} & \begin{tabular}{@{}c@{}}\textbf{Non-rec.} \\ \textbf{Test Acc.}\end{tabular} & \begin{tabular}{@{}c@{}}\textbf{Non-rec.} \\ \textbf{Test Err.}\end{tabular} & \begin{tabular}{@{}c@{}}\textbf{Rec.} \\ \textbf{Test Acc.}\end{tabular} & \begin{tabular}{@{}c@{}}\textbf{Rec.} \\ \textbf{Test Err.}\end{tabular} \\ \hline
        SUB\_01 & 294 & 19 & 227 & 86 \\ \hline
        SUB\_02 & 289 & 24 & 246 & 67 \\ \hline
        SUB\_03 & 277 & 36 & 290 & 23 \\ \hline
        SUB\_04 & 286 & 27 & 276 & 37 \\ \hline
        SUB\_05 & 268 & 45 & 284 & 29 \\ \hline
        SUB\_06 & 277 & 36 & 269 & 44 \\ \hline
        SUB\_07 & 299 & 14 & 250 & 63 \\ \hline
        SUB\_08 & 306 & 7 & 205 & 108 \\ \hline
        SUB\_09 & 295 & 18 & 265 & 48 \\ \hline
        SUB\_10 & 305 & 8 & 227 & 86 \\ \hline
        \textbf{Avg.} & \textbf{289.6} & ~ & \textbf{253.9} & ~ \\ \hline
        \textbf{SD} & \textbf{12.65} & ~ & \textbf{27.82} & ~\\ \hline
        \multicolumn{5}{|c|}{\textbf{Inter Category SD = 25.24}}\\ \hline
    \end{tabular}
\end{table}

\begin{table}[H]
    \centering
    \caption{Results at 50 Epochs. The average test accuracy values are better compared to previous configurations in both categories, as well as the balance between both values. However, when compared to the subsequent configurations, we observe some potential for improvement by increasing the number of epochs.}
\label{tab:50_epochs_complete}
    \begin{tabular}{|c|c|c|c|c|}
    \hline
        \multicolumn{5}{|c|}{\textbf{50 EPOCHS}} \\ \hline
        \textbf{SUBSAMPLING} & \begin{tabular}{@{}c@{}}\textbf{Non-rec.} \\ \textbf{Test Acc.}\end{tabular} & \begin{tabular}{@{}c@{}}\textbf{Non-rec.} \\ \textbf{Test Err.}\end{tabular} & \begin{tabular}{@{}c@{}}\textbf{Rec.} \\ \textbf{Test Acc.}\end{tabular} & \begin{tabular}{@{}c@{}}\textbf{Rec.} \\ \textbf{Test Err.}\end{tabular} \\ \hline
        SUB\_01 & 290 & 23 & 293 & 20 \\ \hline
        SUB\_02 & 279 & 34 & 300 & 13 \\ \hline
        SUB\_03 & 297 & 16 & 281 & 32 \\ \hline
        SUB\_04 & 297 & 16 & 288 & 25 \\ \hline
        SUB\_05 & 297 & 16 & 237 & 76 \\ \hline
        SUB\_06 & 290 & 23 & 284 & 29 \\ \hline
        SUB\_07 & 301 & 12 & 291 & 22 \\ \hline
        SUB\_08 & 290 & 23 & 293 & 20 \\ \hline
        SUB\_09 & 290 & 23 & 293 & 20 \\ \hline
        SUB\_10 & 286 & 27 & 292 & 21 \\ \hline
        \textbf{Avg.} & \textbf{291.7} & ~ & \textbf{285.2} & ~ \\ \hline
        \textbf{SD} & \textbf{6.46} & ~ & \textbf{17.74} & ~\\ \hline
        \multicolumn{5}{|c|}{\textbf{Inter Category SD = 4.60}}\\ \hline
    \end{tabular}
\end{table}

\begin{table}[H]
    \centering
    \caption{Results at 75 Epochs. No significant improvements compared to 50 Epochs. While there are slight enhancements in test accuracy values in both categories, the inter-category standard deviation is slightly higher.}
\label{tab:75_epochs_complete}
    \begin{tabular}{|c|c|c|c|c|}
    \hline
        \multicolumn{5}{|c|}{\textbf{75 EPOCHS}} \\ \hline
        \textbf{SUBSAMPLING} & \begin{tabular}{@{}c@{}}\textbf{Non-rec.} \\ \textbf{Test Acc.}\end{tabular} & \begin{tabular}{@{}c@{}}\textbf{Non-rec.} \\ \textbf{Test Err.}\end{tabular} & \begin{tabular}{@{}c@{}}\textbf{Rec.} \\ \textbf{Test Acc.}\end{tabular} & \begin{tabular}{@{}c@{}}\textbf{Rec.} \\ \textbf{Test Err.}\end{tabular} \\ \hline
        SUB\_01 & 287 & 26 & 300 & 13 \\ \hline
        SUB\_02 & 303 & 10 & 275 & 38 \\ \hline
        SUB\_03 & 295 & 18 & 276 & 37 \\ \hline
        SUB\_04 & 295 & 18 & 292 & 21 \\ \hline
        SUB\_05 & 285 & 28 & 292 & 21 \\ \hline
        SUB\_06 & 289 & 24 & 288 & 25 \\ \hline
        SUB\_07 & 311 & 2 & 268 & 45 \\ \hline
        SUB\_08 & 297 & 16 & 290 & 23 \\ \hline
        SUB\_09 & 301 & 12 & 292 & 21 \\ \hline
        SUB\_10 & 295 & 18 & 293 & 20 \\ \hline
        \textbf{Avg.} & \textbf{295.8} & ~ & \textbf{286.6} & ~ \\ \hline
        \textbf{SD} & \textbf{7.84} & ~ & \textbf{10.08} & ~\\ \hline
        \multicolumn{5}{|c|}{\textbf{Inter Category SD = 6.51}}\\ \hline
    \end{tabular}
\end{table}

\begin{table}[H]
    \centering
    \caption{Results at 100 Epochs. Both test accuracy values surpass 290 correct predictions (over 92\%), and the inter-category standard deviation drops below 4 points for the first time. This configuration may be sufficient, although there is potential for improvement.}
\label{tab:100_epochs_complete}
    \begin{tabular}{|c|c|c|c|c|}
    \hline
        \multicolumn{5}{|c|}{\textbf{100 EPOCHS}} \\ \hline
        \textbf{SUBSAMPLING} & \begin{tabular}{@{}c@{}}\textbf{Non-rec.} \\ \textbf{Test Acc.}\end{tabular} & \begin{tabular}{@{}c@{}}\textbf{Non-rec.} \\ \textbf{Test Err.}\end{tabular} & \begin{tabular}{@{}c@{}}\textbf{Rec.} \\ \textbf{Test Acc.}\end{tabular} & \begin{tabular}{@{}c@{}}\textbf{Rec.} \\ \textbf{Test Err.}\end{tabular} \\ \hline
        SUB\_01 & 301 & 12 & 293 & 20 \\ \hline
        SUB\_02 & 298 & 15 & 296 & 17 \\ \hline
        SUB\_03 & 299 & 14 & 293 & 20 \\ \hline
        SUB\_04 & 294 & 19 & 285 & 28 \\ \hline
        SUB\_05 & 291 & 22 & 276 & 37 \\ \hline
        SUB\_06 & 299 & 14 & 291 & 22 \\ \hline
        SUB\_07 & 293 & 20 & 289 & 24 \\ \hline
        SUB\_08 & 272 & 41 & 293 & 20 \\ \hline
        SUB\_09 & 305 & 8 & 297 & 16 \\ \hline
        SUB\_10 & 303 & 10 & 288 & 25 \\ \hline
        \textbf{Avg.} & \textbf{295.5} & ~ & \textbf{290.1} & ~ \\ \hline
        \textbf{SD} & \textbf{9.36} & ~ & \textbf{6.14} & ~\\ \hline
        \multicolumn{5}{|c|}{\textbf{Inter Category SD = 3.82}}\\ \hline
    \end{tabular}
\end{table}


\begin{table}[H]
    \centering
    \caption{Results at 150 Epochs. This configuration exhibits the highest test accuracy value in non-recombinants. However, it is slightly penalized by the imbalance with respect to the recombinants, where it performs well but is outperformed by the 200 Epoch configuration.}
\label{tab:150_epochs_complete}
    \begin{tabular}{|c|c|c|c|c|}
    \hline
        \multicolumn{5}{|c|}{\textbf{150 EPOCHS}} \\ \hline
        \textbf{SUBSAMPLING} & \begin{tabular}{@{}c@{}}\textbf{Non-rec.} \\ \textbf{Test Acc.}\end{tabular} & \begin{tabular}{@{}c@{}}\textbf{Non-rec.} \\ \textbf{Test Err.}\end{tabular} & \begin{tabular}{@{}c@{}}\textbf{Rec.} \\ \textbf{Test Acc.}\end{tabular} & \begin{tabular}{@{}c@{}}\textbf{Rec.} \\ \textbf{Test Err.}\end{tabular} \\ \hline
        SUB\_01 & 302 & 11 & 299 & 14 \\ \hline
        SUB\_02 & 303 & 10 & 297 & 16 \\ \hline
        SUB\_03 & 301 & 12 & 291 & 22 \\ \hline
        SUB\_04 & 302 & 11 & 293 & 20 \\ \hline
        SUB\_05 & 293 & 20 & 289 & 24 \\ \hline
        SUB\_06 & 304 & 9 & 284 & 29 \\ \hline
        SUB\_07 & 309 & 4 & 288 & 25 \\ \hline
        SUB\_08 & 275 & 38 & 299 & 14 \\ \hline
        SUB\_09 & 307 & 6 & 292 & 21 \\ \hline
        SUB\_10 & 304 & 9 & 290 & 23 \\ \hline
        \textbf{Avg.} & \textbf{300.0} & ~ & \textbf{292.2} & ~ \\ \hline
        \textbf{SD} & \textbf{9.74} & ~ & \textbf{4.92} & ~\\ \hline
        \multicolumn{5}{|c|}{Inter Category SD = 5.52}\\ \hline
    \end{tabular}
\end{table}


\begin{table}[H]
    \centering
    \caption{Results at 200 Epochs. Chosen as the optimal configuration due to its high accuracy rates in both categories and its optimal balance between both test accuracy.}
\label{tab:200_epochs_complete}
    \begin{tabular}{|c|c|c|c|c|}
    \hline
        \multicolumn{5}{|c|}{\textbf{200 EPOCHS}} \\ \hline
        \textbf{SUBSAMPLING} & \begin{tabular}{@{}c@{}}\textbf{Non-rec.} \\ \textbf{Test Acc.}\end{tabular} & \begin{tabular}{@{}c@{}}\textbf{Non-rec.} \\ \textbf{Test Err.}\end{tabular} & \begin{tabular}{@{}c@{}}\textbf{Rec.} \\ \textbf{Test Acc.}\end{tabular} & \begin{tabular}{@{}c@{}}\textbf{Rec.} \\ \textbf{Test Err.}\end{tabular} \\ \hline
        SUB\_01 & 302 & 11 & 299 & 14 \\ \hline
        SUB\_02 & 293 & 20 & 299 & 14 \\ \hline
        SUB\_03 & 297 & 16 & 296 & 17 \\ \hline
        SUB\_04 & 304 & 9 & 294 & 19 \\ \hline
        SUB\_05 & 294 & 19 & 289 & 24 \\ \hline
        SUB\_06 & 297 & 16 & 295 & 18 \\ \hline
        SUB\_07 & 305 & 8 & 291 & 22 \\ \hline
        SUB\_08 & 275 & 38 & 299 & 14 \\ \hline
        SUB\_09 & 307 & 6 & 291 & 22 \\ \hline
        SUB\_10 & 302 & 11 & 293 & 20 \\ \hline
        \textbf{Avg.} & \textbf{297.6} & ~ & \textbf{294.6} & ~ \\ \hline
        \textbf{SD} & \textbf{9.24} & ~ & \textbf{3.66} & ~\\ \hline
        \multicolumn{5}{|c|}{\textbf{Inter Category SD = 2.12}}\\ \hline
    \end{tabular}
\end{table}

\begin{table}[H]
    \centering
    \caption{Results at 250 Epochs. The hit rate in recombinants decreases slightly compared to the 200 Epoch configuration. Additionally, the inter-category standard deviation is slightly higher. While it may not be the optimal configuration, the obtained results are positive.}
\label{tab:250_epochs_complete}
    \begin{tabular}{|c|c|c|c|c|}
    \hline
        \multicolumn{5}{|c|}{\textbf{250 EPOCHS}} \\ \hline
        \textbf{SUBSAMPLING} & \begin{tabular}{@{}c@{}}\textbf{Non-rec.} \\ \textbf{Test Acc.}\end{tabular} & \begin{tabular}{@{}c@{}}\textbf{Non-rec.} \\ \textbf{Test Err.}\end{tabular} & \begin{tabular}{@{}c@{}}\textbf{Rec.} \\ \textbf{Test Acc.}\end{tabular} & \begin{tabular}{@{}c@{}}\textbf{Rec.} \\ \textbf{Test Err.}\end{tabular} \\ \hline
        SUB\_01 & 301 & 12 & 296 & 17 \\ \hline
        SUB\_02 & 298 & 15 & 300 & 13 \\ \hline
        SUB\_03 & 301 & 12 & 288 & 25 \\ \hline
        SUB\_04 & 303 & 10 & 289 & 24 \\ \hline
        SUB\_05 & 288 & 25 & 295 & 18 \\ \hline
        SUB\_06 & 300 & 13 & 290 & 23 \\ \hline
        SUB\_07 & 297 & 16 & 290 & 23 \\ \hline
        SUB\_08 & 292 & 21 & 292 & 21 \\ \hline
        SUB\_09 & 304 & 9 & 292 & 21 \\ \hline
        SUB\_10 & 302 & 11 & 293 & 20 \\ \hline
        \textbf{Avg.} & \textbf{298.6} & ~ & \textbf{292.5} & ~ \\ \hline
        \textbf{SD} & \textbf{5.08} & ~ & \textbf{3.66} & ~\\ \hline
        \multicolumn{5}{|c|}{\textbf{Inter Category SD = 4.31}}\\ \hline
    \end{tabular}
\end{table}

\end{document}
